# Supplementary material for: Establishment of a Pseudovirus Platform for Neuraminidase Inhibiting Antibody Analysis
Source: Int J Mol Sci. 2023 Jan 25;24(3):2376. doi: 10.3390/ijms24032376 (PMC9916614; doi:10.3390/ijms24032376)
Supplement: Supplementary file 1 [file ijms-24-02376-s001.zip]

Archive with 1 entries (1 files):
- ijms-2145160-supplementary.pdf
